# Supplementary material for: Molecular Dynamics Force Field Parameters for the EGFP Chromophore and Some of Its Analogues
Source: J Phys Chem B. 2023 Jun 26;127(26):5772–88. doi: 10.1021/acs.jpcb.3c01486 (PMC10331734; doi:10.1021/acs.jpcb.3c01486)
Supplement: Supplementary file 2 — jp3c01486_si_002.zip [file jp3c01486_si_002.zip]

Archive with 1 entries (1 files):
- frcmod.xFPchromophores.2022
