# Supplementary material for: Molecular Dynamics Force Field Parameters for the EGFP Chromophore and Some of Its Analogues
Source: J Phys Chem B. 2023 Jun 26;127(26):5772–88. doi: 10.1021/acs.jpcb.3c01486 (PMC10331734; doi:10.1021/acs.jpcb.3c01486)
Supplement: Supplementary file 2 — jp3c01486_si_002.zip [file jp3c01486_si_002.zip › frcmod.xFPchromophores.2022]

frcmod file for fluorescent protein chromophores. Intended for use with ff14SB, ff19SB and related force fields. Parameters based on parm10.dat, gaff.dat, and frcmod.ff14SB. Publication by Breyfogle, Blood, Rosnik, and Krueger in preparation.

MASS
nc 14.01         0.530      gaff nc/nd; Sp2 N in non-pure aromatic systems, identical to nd
nd 14.01         0.530      gaff nc/nd; Sp2 N in non-pure aromatic systems, identical to nc
ne 14.01         0.530      gaff ne/nf; Inner Sp2 N in conjugated systems, identical to nf
nf 14.01         0.530      gaff ne/nf; Inner Sp2 N in conjugated systems, identical to ne
cc 12.01         0.360      gaff cc/cd; Sp2 carbons in non-pure aromatic systems, identical to cd
cd 12.01         0.360      gaff cc/cd; Sp2 carbons in non-pure aromatic systems, identical to cc
cf 12.01         0.360      gaff cf; Inner Sp2 carbons in conjugated systems
c  12.01         0.616      gaff c; Sp2 C carbonyl group
ha 1.008         0.135      gaff ha; H bonded to aromatic carbon
o  16.00         0.434      gaff o; Sp2 O carbonyl group

BOND
cc-cd  500.9    1.3729   gaff cc-cd
cd-cd  419.8    1.4278   gaff cd-cd
cc-nc  441.1    1.3694   gaff cc-nc
cd-nc  525.4    1.3172   gaff cd-nc
cd-nd  441.1    1.3694   gaff cd-nd
cc-c   371.0    1.4676   gaff c -cc
c -nd  416.9    1.3867   gaff c -nd
cc-ha  349.1    1.0837   gaff cc-ha
cd-ha  349.1    1.0837   gaff cd-ha
cf-cf  382.8    1.4574   gaff cf-cf
cf-ne  564.4    1.2964   gaff cf-ne
cf-nf  406.9    1.3942   gaff cf-nf
c -nf  411.2    1.3909   gaff c -nf
c -o   637.7    1.2183   gaff c -o 
cd-CX  334.8    1.5015   gaff c3-cd
nd-CX  334.7    1.4560   gaff c3-nd 
cf-2C  320.9    1.5157   gaff c3-cf
ne-C   411.2    1.3909   gaff c -ne
cd-CC  419.8    1.4278   gaff cd-cd
cd-C*  419.8    1.4278   gaff cd-cd
cf-nc  525.4    1.3172   gaff cd-nc             
nf-CX  334.7    1.4560   gaff c3-nd

ANGLE
cc-nc-cd    71.8      105.49    gaff cc-nc-cd
cc-c -cc    64.6      115.84    gaff cc-c -cc
cc-c -nd    67.8      116.24    gaff cc-c -nd
cc-c -nf    69.0      112.22    gaff cc-c -nf
cc-c -o     69.1      123.93    gaff cc-c -o 
cc-cd-ha    48.5      121.76    gaff cc-cd-ha
cd-cd-cc    68.2      114.19    gaff cc-cd-cd
cd-cc-nc    72.2      111.65    gaff cd-cc-nc
cd-cd-ha    47.1      121.07    gaff cd-cd-ha
cd-cc-ha    48.5      121.76    gaff cd-cc-ha
nc-cd-nd    74.0      115.83    gaff nc-cd-nd
nd-c -o     73.9      123.18    gaff nd-c -o 
nf-c -o     73.0      125.81    gaff nf-c -o 
c -cc-cd    65.1      121.35    gaff c -cc-cd
c -cc-nc    66.2      123.32    gaff c -cc-nc
c -cc-ha    46.9      116.64    gaff c -cc-ha
cf-cf-ne    68.6      120.79    gaff cf-cf-ne
cf-cf-nf    68.6      120.79    gaff cf-cf-ne
CX-cd-nd    66.0      120.95    gaff c3-cd-nd
CX-cd-nc    66.5      122.41    gaff c3-cd-nc
2C-cf-ne    66.9      120.68    gaff c3-cf-ne
cf-cf-2C    63.4      117.12    gaff c3-cf-cf
N -CX-cd    63.0      110.10    parm10 C -CX-N
C -CX-nd    63.0      110.10    parm10 C -CX-N
C -CX-nf    63.0      110.10    parm10 C -CX-N
O -C -ne    80.0      122.90    parm10 N -C -O 
CX-C -ne    70.0      116.60    parm10 CX-C -N
XC-C -ne    70.0      116.60    parm19 XC-C -N
H1-CX-cd    50.0      109.50    parm10 C -CX-H1
H1-CX-nd    50.0      109.50    parm10 H1-CX-N
H1-CX-nf    50.0      109.50    parm10 H1-CX-N 
3C-CX-cd    63.0      111.10    ff14sb C -CX-3C
2C-CX-cd    63.0      111.10    ff14sb C -CX-2C 
cf-2C-2C    63.0      111.10    ff14sb C -2C-2C
cf-2C-HC    50.0      109.50    ff14sb C -2C-HC
cc-cd-CC    68.2      114.19    gaff cc-cd-cd
CC-cd-ha    47.1      121.07    gaff cd-cd-ha
cc-cd-C*    68.2      114.19    gaff cc-cd-cd
C*-cd-ha    47.1      121.07    gaff cd-cd-ha
cd-C*-CB    70.0      128.60    parm10 CT-C*-CB
cd-C*-CW    70.0      125.00    parm10 CT-C*-CW
cd-CC-NA    70.0      120.00    parm10 CT-CC-NA
cd-CC-CV    70.0      120.00    parm10 CT-CC-CV
cd-CC-NB    70.0      120.00    parm10 CT-CC-NB
cd-CC-CW    70.0      120.00    parm10 CT-CC-CW
cd-cd-cd    66.6      120.02    gaff ca-ca-ca
cd-nd-CX    66.7      120.49    gaff c -nd-cc
cd-nd-c     66.7      120.49    gaff c -nd-cc
c -nd-CX    66.7      120.49    gaff c -nd-cc
cf-nf-c     66.5      120.83    gaff c2-nf-ca
cf-nf-CX    66.5      120.83    gaff c2-nf-ca
c -nf-CX    66.5      120.83    gaff c2-nf-ca
cc-nc-cf    71.8      105.49    gaff cc-nc-cd
nf-cf-nc    70.2      127.96    gaff nf-cf-ne
cf-cf-nc    68.6      120.79    gaff cf-cf-ne
C -ne-cf    67.7      118.53    gaff c -ne-c2

DIHEDRAL
X -cc-cd-X    4   16.000       180.000           2.000      gaff X -cc-cd-X
X -cc-nc-X    2    9.500       180.000           2.000      gaff X -cc-nc-X
X -cc-c -X    4   11.500       180.000           2.000      gaff X -c -cc-X
X -cd-cd-X    4   16.000       180.000           2.000      gaff X -cd-cd-X
X -cd-nc-X    2    9.500       180.000           2.000      gaff X -cd-nc-X
X -cd-nd-X    2    9.500       180.000           2.000      gaff X -cd-nd-X
X -c -nd-X    2    8.00        180.000           2.000      gaff X -c -nd-X
X -c -nf-X    2    0.400       180.000           2.000      gaff X -c -nf-X
X -cf-nf-X    2    1.600       180.000           2.000      gaff X -cf-nf-X
X -cf-cf-X    4    4.000       180.000           2.000      gaff X -cf-cf-X
X -cd-CC-X    4   16.000       180.000           2.000      gaff X -cd-cd-X
X -cd-C*-X    4   16.000       180.000           2.000      gaff X -cd-cd-X
X -C -ne-X    2    0.400       180.000           2.000      gaff X -c -ne-X
X -CX-cd-X    6    0.000         0.000           3.000      gaff X -c3-cd-X
X -CX-nf-X    6    0.000         0.000           3.000      gaff X -c3-nf-X and X -c3-n2-X 
X -CX-nd-X    6    0.000         0.000           3.000      gaff X -c3-nf-X and X -c3-n2-X
X -2C-cf-X    6    0.000         0.000           2.000      gaff X -c3-ca-X and X-c3-cc-X
X -cf-nc-X    2    9.500       180.000           2.000      gaff X -cd-nc-X
X -cf-ne-X    2    8.300       180.000           2.000      gaff X -c2-ne-X and gaff X-c2-n2-X
cd-CX-3C-CT   1    0.112         0.000          -4.000      from ff14SB C -CX-3C-CT
cd-CX-3C-CT   1    0.148         0.000          -3.000     
cd-CX-3C-CT   1    0.289       180.000          -2.000
cd-CX-3C-CT   1    0.406       180.000           1.000
cd-CX-3C-OH   1    0.156         0.000          -4.000      from ff14SB C -CX-3C-OH 
cd-CX-3C-OH   1    0.315         0.000          -3.000     
cd-CX-3C-OH   1    0.119       180.000          -2.000
cd-CX-3C-OH   1    0.697       180.000           1.000
cd-CX-2C-OH   1    0.129         0.000          -4.000      from ff14SB C -CX-2C-OH
cd-CX-2C-OH   1    0.401         0.000          -3.000
cd-CX-2C-OH   1    0.218       180.000          -2.000
cd-CX-2C-OH   1    0.661       180.000           1.000
cf-2C-2C-HC   1    0.160         0.000           3.000      from ff14SB CX-2C-2C-HC
cf-2C-2C-C    1    0.138         0.000          -4.000      from ff14SB CX-2C-2C-C
cf-2C-2C-C    1    0.412       180.000          -3.000
cf-2C-2C-C    1    0.083         0.000          -2.000
cf-2C-2C-C    1    0.196       180.000           1.000
cf-2C-2C-S    1    0.028         0.000          -4.000      from ff14SB CX-2C-2C-S
cf-2C-2C-S    1    0.016         0.000          -3.000
cf-2C-2C-S    1    0.245         0.000          -2.000
cf-2C-2C-S    1    0.417         0.000           1.000

IMPROPER
X -X -c -o          10.5         180.          2.           from gaff X -X -c -o and parm10 X -X -C -O
X -X -cc-ha          1.1         180.          2.           all gaff and most PARM10 with sp2 center atom
X -X -cd-ha          1.1         180.          2.           all gaff and most PARM10 with sp2 center atom
c -cd-nd-CX          1.1         180.          2.           all gaff and most PARM10 with sp2 center atom
c -cf-nf-CX          1.1         180.          2.           all gaff and most PARM10 with sp2 center atom
cf-ne-cf-2C          1.1         180.          2.           all gaff and most PARM10 with sp2 center atom
nd-nc-cd-CX          1.1         180.          2.           all gaff and most PARM10 with sp2 center atom
nf-nc-cf-cf          1.1         180.          2.           all gaff and most PARM10 with sp2 center atom
cd-cd-cd-cd          1.1         180.          2.           all gaff and most PARM10 with sp2 center atom
nc-c -cc-cd          1.1         180.          2.           all gaff and most PARM10 with sp2 center atom
NA-CV-CC-cd          1.1         180.          2.           From parm10 CT-CV-CC-NA
NB-CW-CC-cd          1.1         180.          2.           From parm10 CT-CW-CC-NB
CW-CB-C*-cd          1.1         180.          2.           From parm10 CB-CT-C*-CW

NONBON
nc          1.8240  0.1700             gaff nc
nd          1.8240  0.1700             gaff nd
ne          1.8240  0.1700             gaff ne
nf          1.8240  0.1700             gaff nf
cc          1.9080  0.0860             gaff cc
cd          1.9080  0.0860             gaff cd
cf          1.9080  0.0860             gaff cf
c           1.9080  0.0860             gaff c
ha          1.4590  0.0150             gaff ha
o           1.6612  0.2100             gaff o
