# Supplementary material for: Molecular Dynamics Force Field Parameters for the EGFP Chromophore and Some of Its Analogues
Source: J Phys Chem B. 2023 Jun 26;127(26):5772–88. doi: 10.1021/acs.jpcb.3c01486 (PMC10331734; doi:10.1021/acs.jpcb.3c01486)
Supplement: Supplementary file 3 — jp3c01486_si_003.zip [file jp3c01486_si_003.zip › xFPchromophores.lib.2022]

!!index array str
 "CRO"
 "CR2"
 "CRF"
 "CH6"
 "CRQ"
 "IICD"
 "IICE"
!entry.CRO.unit.atoms table  str name  str type  int typex  int resx  int flags  int seq  int elmnt  dbl chg
 "CD2" "cd" 0 1 1179648 1 6 -0.101930
 "CE2" "cc" 0 1 1179648 2 6 -0.486564
 "CZ" "c" 0 1 1179648 3 6 0.789243
 "CG2" "cd" 0 1 1179648 4 6 -0.021390
 "CD1" "cd" 0 1 1179648 5 6 -0.011925
 "CE1" "cc" 0 1 1179648 6 6 -0.504196
 "CB2" "cd" 0 1 1179648 7 6 -0.163396
 "CA2" "cc" 0 1 1179648 8 6 -0.020935
 "C2" "c" 0 1 1179648 9 6 0.377080
 "H10" "ha" 0 1 1179648 10 1 0.138512
 "H12" "ha" 0 1 1179648 11 1 0.156037
 "H11" "ha" 0 1 1179648 12 1 0.162759
 "H9" "ha" 0 1 1179648 13 1 0.104630
 "H8" "ha" 0 1 1179648 14 1 0.156927
 "OH" "o" 0 1 1179648 15 8 -0.737525
 "O2" "o" 0 1 1179648 16 8 -0.620693
 "N2" "nc" 0 1 1179648 17 7 -0.304278
 "N3" "nd" 0 1 1179648 18 7 0.170822
 "C1" "cd" 0 1 1179648 19 6 -0.219250
 "CA3" "CX" 0 1 1179648 20 6 -0.412864
 "CA1" "CX" 0 1 1179648 21 6 0.287050
 "H13" "H1" 0 1 1179648 22 1 0.176453
 "H14" "H1" 0 1 1179648 23 1 0.176453
 "C3" "C" 0 1 1179648 24 6 0.597300
 "O3" "O" 0 1 1179648 25 8 -0.567900
 "N1" "N" 0 1 1179648 26 7 -0.415700
 "H1" "H" 0 1 1179648 27 1 0.271900
 "H2" "H1" 0 1 1179648 28 1 0.055481
 "CB1" "3C" 0 1 1179648 29 6 0.336064
 "CG1" "CT" 0 1 1179648 30 6 -0.367704
 "H5" "HC" 0 1 1179648 31 1 0.093660
 "H6" "HC" 0 1 1179648 32 1 0.093660
 "H7" "HC" 0 1 1179648 33 1 0.093660
 "H3" "H1" 0 1 1179648 34 1 -0.007665
 "OG1" "OH" 0 1 1179648 35 8 -0.660917
 "H4" "HO" 0 1 1179648 36 1 0.387141
!entry.CRO.unit.atomspertinfo table  str pname  str ptype  int ptypex  int pelmnt  dbl pchg
 "CD2" "cd" 0 -1 0.0
 "CE2" "cc" 0 -1 0.0
 "CZ" "c" 0 -1 0.0
 "CG2" "cd" 0 -1 0.0
 "CD1" "cd" 0 -1 0.0
 "CE1" "cc" 0 -1 0.0
 "CB2" "cd" 0 -1 0.0
 "CA2" "cc" 0 -1 0.0
 "C2" "c" 0 -1 0.0
 "H10" "ha" 0 -1 0.0
 "H12" "ha" 0 -1 0.0
 "H11" "ha" 0 -1 0.0
 "H9" "ha" 0 -1 0.0
 "H8" "ha" 0 -1 0.0
 "OH" "o" 0 -1 0.0
 "O2" "o" 0 -1 0.0
 "N2" "nc" 0 -1 0.0
 "N3" "nd" 0 -1 0.0
 "C1" "cd" 0 -1 0.0
 "CA3" "CX" 0 -1 0.0
 "CA1" "CX" 0 -1 0.0
 "H13" "H1" 0 -1 0.0
 "H14" "H1" 0 -1 0.0
 "C3" "C" 0 -1 0.0
 "O3" "O" 0 -1 0.0
 "N1" "N" 0 -1 0.0
 "H1" "H" 0 -1 0.0
 "H2" "H1" 0 -1 0.0
 "CB1" "3C" 0 -1 0.0
 "CG1" "CT" 0 -1 0.0
 "H5" "HC" 0 -1 0.0
 "H6" "HC" 0 -1 0.0
 "H7" "HC" 0 -1 0.0
 "H3" "H1" 0 -1 0.0
 "OG1" "OH" 0 -1 0.0
 "H4" "HO" 0 -1 0.0
!entry.CRO.unit.boundbox array dbl
 -1.000000
 0.0
 0.0
 0.0
 0.0
!entry.CRO.unit.childsequence single int
 2
!entry.CRO.unit.connect array int
 26
 24
!entry.CRO.unit.connectivity table  int atom1x  int atom2x  int flags
 35 36 1
 30 31 1
 30 32 1
 30 33 1
 29 30 1
 29 34 1
 29 35 1
 26 27 1
 24 25 1
 21 26 1
 21 28 1
 21 29 1
 20 22 1
 20 23 1
 20 24 1
 19 21 1
 18 19 1
 18 20 1
 17 19 1
 9 16 1
 9 18 1
 8 9 1
 8 17 1
 7 8 1
 7 14 1
 6 12 1
 5 6 1
 5 13 1
 4 5 1
 4 7 1
 3 6 1
 3 15 1
 2 3 1
 2 11 1
 1 2 1
 1 4 1
 1 10 1
!entry.CRO.unit.hierarchy table  str abovetype  int abovex  str belowtype  int belowx
 "U" 0 "R" 1
 "R" 1 "A" 36
 "R" 1 "A" 35
 "R" 1 "A" 34
 "R" 1 "A" 33
 "R" 1 "A" 32
 "R" 1 "A" 31
 "R" 1 "A" 30
 "R" 1 "A" 29
 "R" 1 "A" 28
 "R" 1 "A" 27
 "R" 1 "A" 26
 "R" 1 "A" 25
 "R" 1 "A" 24
 "R" 1 "A" 23
 "R" 1 "A" 22
 "R" 1 "A" 21
 "R" 1 "A" 20
 "R" 1 "A" 19
 "R" 1 "A" 18
 "R" 1 "A" 17
 "R" 1 "A" 16
 "R" 1 "A" 15
 "R" 1 "A" 14
 "R" 1 "A" 13
 "R" 1 "A" 12
 "R" 1 "A" 11
 "R" 1 "A" 10
 "R" 1 "A" 9
 "R" 1 "A" 8
 "R" 1 "A" 7
 "R" 1 "A" 6
 "R" 1 "A" 5
 "R" 1 "A" 4
 "R" 1 "A" 3
 "R" 1 "A" 2
 "R" 1 "A" 1
!entry.CRO.unit.name single str
 "CRO"
!entry.CRO.unit.positions table  dbl x  dbl y  dbl z
 -4.718000 -1.341000 -0.849000
 -5.950000 -0.851000 -0.495000
 -6.093000 0.385000 0.243000
 -3.503000 -0.665000 -0.516000
 -3.628000 0.561000 0.210000
 -4.854000 1.060000 0.571000
 -2.272000 -1.248000 -0.910000
 -0.961000 -0.851000 -0.727000
 0.166000 -1.637000 -1.208000
 -4.649000 -2.277000 -1.402000
 -6.859000 -1.386000 -0.760000
 -4.928000 1.994000 1.125000
 -2.726000 1.102000 0.475000
 -2.361000 -2.188000 -1.455000
 -7.229000 0.849000 0.585000
 0.228000 -2.716000 -1.824000
 -0.482000 0.295000 -0.073000
 1.284000 -0.889000 -0.809000
 0.820000 0.241000 -0.132000
 2.645000 -1.334000 -1.048000
 1.769000 1.275000 0.427000
 2.632000 -1.943000 -1.956000
 3.296000 -0.478000 -1.242000
 3.305000 -2.183000 0.041000
 4.391000 -2.729000 -0.211000
 1.976000 2.361000 -0.528000
 1.167000 2.902000 -0.809000
 2.745000 0.807000 0.552000
 1.364000 1.793000 1.838000
 0.209000 2.789000 1.892000
 0.074000 3.126000 2.925000
 -0.725000 2.336000 1.548000
 0.415000 3.672000 1.277000
 2.259000 2.275000 2.244000
 1.128000 0.667000 2.695000
 0.273000 0.287000 2.427000
!entry.CRO.unit.residueconnect table  int c1x  int c2x  int c3x  int c4x  int c5x  int c6x
 26 24 0 0 0 0
!entry.CRO.unit.residues table  str name  int seq  int childseq  int startatomx  str restype  int imagingx
 "CRO" 1 75 1 "p" 0
!entry.CRO.unit.residuesPdbSequenceNumber array int
 1
!entry.CRO.unit.solventcap array dbl
 -1.000000
 0.0
 0.0
 0.0
 0.0
!entry.CRO.unit.velocities table  dbl x  dbl y  dbl z
 0.0 0.0 0.0
 0.0 0.0 0.0
 0.0 0.0 0.0
 0.0 0.0 0.0
 0.0 0.0 0.0
 0.0 0.0 0.0
 0.0 0.0 0.0
 0.0 0.0 0.0
 0.0 0.0 0.0
 0.0 0.0 0.0
 0.0 0.0 0.0
 0.0 0.0 0.0
 0.0 0.0 0.0
 0.0 0.0 0.0
 0.0 0.0 0.0
 0.0 0.0 0.0
 0.0 0.0 0.0
 0.0 0.0 0.0
 0.0 0.0 0.0
 0.0 0.0 0.0
 0.0 0.0 0.0
 0.0 0.0 0.0
 0.0 0.0 0.0
 0.0 0.0 0.0
 0.0 0.0 0.0
 0.0 0.0 0.0
 0.0 0.0 0.0
 0.0 0.0 0.0
 0.0 0.0 0.0
 0.0 0.0 0.0
 0.0 0.0 0.0
 0.0 0.0 0.0
 0.0 0.0 0.0
 0.0 0.0 0.0
 0.0 0.0 0.0
 0.0 0.0 0.0
!entry.CR2.unit.atoms table  str name  str type  int typex  int resx  int flags  int seq  int elmnt  dbl chg
 "N1" "N" 0 1 131072 1 7 -0.415700
 "CA1" "CX" 0 1 131072 2 6 0.119283
 "C1" "cd" 0 1 131072 3 6 0.038699
 "N2" "nc" 0 1 131072 4 7 -0.397290
 "CA2" "cc" 0 1 131072 5 6 -0.013775
 "C2" "c" 0 1 131072 6 6 0.350907
 "O2" "o" 0 1 131072 7 8 -0.612651
 "N3" "nd" 0 1 131072 8 7 0.114401
 "CA3" "CX" 0 1 131072 9 6 -0.421980
 "C3" "C" 0 1 131072 10 6 0.597300
 "O3" "O" 0 1 131072 11 8 -0.567900
 "H1" "H1" 0 1 131072 12 1 0.180986
 "H2" "H1" 0 1 131072 13 1 0.180986
 "CB2" "cd" 0 1 131072 14 6 -0.123019
 "CG2" "cd" 0 1 131072 15 6 -0.060785
 "CD1" "cd" 0 1 131072 16 6 0.060679
 "CE1" "cc" 0 1 131072 17 6 -0.551696
 "CZ" "c" 0 1 131072 18 6 0.800552
 "CE2" "cc" 0 1 131072 19 6 -0.495252
 "CD2" "cd" 0 1 131072 20 6 -0.098082
 "H3" "ha" 0 1 131072 21 1 0.138789
 "H4" "ha" 0 1 131072 22 1 0.154946
 "OH" "o" 0 1 131072 23 8 -0.745364
 "H5" "ha" 0 1 131072 24 1 0.168017
 "H6" "ha" 0 1 131072 25 1 0.084510
 "H7" "ha" 0 1 131072 26 1 0.143099
 "H8" "H1" 0 1 131072 27 1 0.049220
 "H9" "H1" 0 1 131072 28 1 0.049220
 "H10" "H" 0 1 131072 29 1 0.271900
!entry.CR2.unit.atomspertinfo table  str pname  str ptype  int ptypex  int pelmnt  dbl pchg
 "N1" "N" 0 -1 0.0
 "CA1" "CX" 0 -1 0.0
 "C1" "cd" 0 -1 0.0
 "N2" "nc" 0 -1 0.0
 "CA2" "cc" 0 -1 0.0
 "C2" "c" 0 -1 0.0
 "O2" "o" 0 -1 0.0
 "N3" "nd" 0 -1 0.0
 "CA3" "CX" 0 -1 0.0
 "C3" "C" 0 -1 0.0
 "O3" "O" 0 -1 0.0
 "H1" "H1" 0 -1 0.0
 "H2" "H1" 0 -1 0.0
 "CB2" "cd" 0 -1 0.0
 "CG2" "cd" 0 -1 0.0
 "CD1" "cd" 0 -1 0.0
 "CE1" "cc" 0 -1 0.0
 "CZ" "c" 0 -1 0.0
 "CE2" "cc" 0 -1 0.0
 "CD2" "cd" 0 -1 0.0
 "H3" "ha" 0 -1 0.0
 "H4" "ha" 0 -1 0.0
 "OH" "o" 0 -1 0.0
 "H5" "ha" 0 -1 0.0
 "H6" "ha" 0 -1 0.0
 "H7" "ha" 0 -1 0.0
 "H8" "H1" 0 -1 0.0
 "H9" "H1" 0 -1 0.0
 "H10" "H" 0 -1 0.0
!entry.CR2.unit.boundbox array dbl
 -1.000000
 0.0
 0.0
 0.0
 0.0
!entry.CR2.unit.childsequence single int
 2
!entry.CR2.unit.connect array int
 1
 10
!entry.CR2.unit.connectivity table  int atom1x  int atom2x  int flags
 1 2 1
 1 29 1
 2 3 1
 2 27 1
 2 28 1
 3 8 1
 3 4 1
 4 5 1
 5 14 1
 5 6 1
 6 8 1
 6 7 1
 8 9 1
 9 13 1
 9 12 1
 9 10 1
 10 11 1
 14 15 1
 14 26 1
 15 20 1
 15 16 1
 16 17 1
 16 25 1
 17 18 1
 17 24 1
 18 19 1
 18 23 1
 19 22 1
 19 20 1
 20 21 1
!entry.CR2.unit.hierarchy table  str abovetype  int abovex  str belowtype  int belowx
 "U" 0 "R" 1
 "R" 1 "A" 1
 "R" 1 "A" 2
 "R" 1 "A" 3
 "R" 1 "A" 4
 "R" 1 "A" 5
 "R" 1 "A" 6
 "R" 1 "A" 7
 "R" 1 "A" 8
 "R" 1 "A" 9
 "R" 1 "A" 10
 "R" 1 "A" 11
 "R" 1 "A" 12
 "R" 1 "A" 13
 "R" 1 "A" 14
 "R" 1 "A" 15
 "R" 1 "A" 16
 "R" 1 "A" 17
 "R" 1 "A" 18
 "R" 1 "A" 19
 "R" 1 "A" 20
 "R" 1 "A" 21
 "R" 1 "A" 22
 "R" 1 "A" 23
 "R" 1 "A" 24
 "R" 1 "A" 25
 "R" 1 "A" 26
 "R" 1 "A" 27
 "R" 1 "A" 28
 "R" 1 "A" 29
!entry.CR2.unit.name single str
 "CR2"
!entry.CR2.unit.positions table  dbl x  dbl y  dbl z
 2.163000 2.601000 0.349000
 1.767000 1.419000 1.111000
 0.894000 0.487000 0.323000
 -0.409000 0.499000 0.377000
 -0.852000 -0.481000 -0.526000
 0.299000 -1.118000 -1.151000
 0.393000 -2.032000 -1.992000
 1.394000 -0.448000 -0.584000
 2.772000 -0.804000 -0.861000
 3.414000 -1.848000 0.054000
 4.609000 -2.138000 -0.119000
 2.811000 -1.203000 -1.879000
 3.407000 0.084000 -0.832000
 -2.150000 -0.845000 -0.829000
 -3.403000 -0.366000 -0.371000
 -3.576000 0.707000 0.559000
 -4.824000 1.117000 0.958000
 -6.038000 0.492000 0.473000
 -5.845000 -0.589000 -0.468000
 -4.593000 -0.987000 -0.864000
 -4.487000 -1.805000 -1.575000
 -6.734000 -1.081000 -0.857000
 -7.193000 0.873000 0.851000
 -4.935000 1.938000 1.663000
 -2.694000 1.203000 0.947000
 -2.206000 -1.652000 -1.560000
 1.203000 1.731000 1.993000
 2.681000 0.925000 1.444000
 1.424000 3.223000 0.044000
!entry.CR2.unit.residueconnect table  int c1x  int c2x  int c3x  int c4x  int c5x  int c6x
 1 10 0 0 0 0
!entry.CR2.unit.residues table  str name  int seq  int childseq  int startatomx  str restype  int imagingx
 "CR2" 1 30 1 "?" 0
!entry.CR2.unit.residuesPdbSequenceNumber array int
 1
!entry.CR2.unit.solventcap array dbl
 -1.000000
 0.0
 0.0
 0.0
 0.0
!entry.CR2.unit.velocities table  dbl x  dbl y  dbl z
 0.0 0.0 0.0
 0.0 0.0 0.0
 0.0 0.0 0.0
 0.0 0.0 0.0
 0.0 0.0 0.0
 0.0 0.0 0.0
 0.0 0.0 0.0
 0.0 0.0 0.0
 0.0 0.0 0.0
 0.0 0.0 0.0
 0.0 0.0 0.0
 0.0 0.0 0.0
 0.0 0.0 0.0
 0.0 0.0 0.0
 0.0 0.0 0.0
 0.0 0.0 0.0
 0.0 0.0 0.0
 0.0 0.0 0.0
 0.0 0.0 0.0
 0.0 0.0 0.0
 0.0 0.0 0.0
 0.0 0.0 0.0
 0.0 0.0 0.0
 0.0 0.0 0.0
 0.0 0.0 0.0
 0.0 0.0 0.0
 0.0 0.0 0.0
 0.0 0.0 0.0
 0.0 0.0 0.0
!entry.CRF.unit.atoms table  str name  str type  int typex  int resx  int flags  int seq  int elmnt  dbl chg
 "N1" "N" 0 1 131072 1 7 -0.415700
 "CA1" "CX" 0 1 131072 2 6 0.234489
 "C1" "cd" 0 1 131072 3 6 0.225595
 "N2" "nc" 0 1 131072 4 7 -0.466790
 "CA2" "cc" 0 1 131072 5 6 0.012221
 "C2" "c" 0 1 131072 6 6 0.392369
 "O2" "o" 0 1 131072 7 8 -0.553003
 "N3" "nd" 0 1 131072 8 7 0.012573
 "CA3" "CX" 0 1 131072 9 6 -0.226662
 "C3" "C" 0 1 131072 10 6 0.597300
 "O3" "O" 0 1 131072 11 8 -0.567900
 "H1" "H1" 0 1 131072 12 1 0.121025
 "H2" "H1" 0 1 131072 13 1 0.121025
 "CB2" "cd" 0 1 131072 14 6 -0.087915
 "H3" "ha" 0 1 131072 15 1 0.168079
 "CG2" "C*" 0 1 131072 16 6 -0.062844
 "CD2" "CB" 0 1 131072 17 6 0.030359
 "CE2" "CN" 0 1 131072 18 6 0.294678
 "NE1" "NA" 0 1 131072 19 7 -0.501967
 "CD1" "CW" 0 1 131072 20 6 -0.016836
 "H4" "H4" 0 1 131072 21 1 0.215642
 "H5" "H" 0 1 131072 22 1 0.396580
 "CZ2" "CA" 0 1 131072 23 6 -0.330230
 "CH2" "CA" 0 1 131072 24 6 -0.107971
 "CZ3" "CA" 0 1 131072 25 6 -0.199082
 "CE3" "CA" 0 1 131072 26 6 -0.199959
 "H6" "HA" 0 1 131072 27 1 0.169679
 "H7" "HA" 0 1 131072 28 1 0.156056
 "H8" "HA" 0 1 131072 29 1 0.147378
 "H9" "HA" 0 1 131072 30 1 0.186113
 "CB1" "3C" 0 1 131072 31 6 0.335913
 "OG1" "OH" 0 1 131072 32 8 -0.677925
 "H10" "HO" 0 1 131072 33 1 0.355106
 "CG1" "CT" 0 1 131072 34 6 -0.397952
 "H11" "HC" 0 1 131072 35 1 0.092831
 "H12" "HC" 0 1 131072 36 1 0.092831
 "H13" "HC" 0 1 131072 37 1 0.092831
 "H14" "H1" 0 1 131072 38 1 0.056472
 "H15" "H1" 0 1 131072 39 1 0.033691
 "H16" "H" 0 1 131072 40 1 0.271900
!entry.CRF.unit.atomspertinfo table  str pname  str ptype  int ptypex  int pelmnt  dbl pchg
 "N1" "N" 0 -1 0.0
 "CA1" "CX" 0 -1 0.0
 "C1" "cd" 0 -1 0.0
 "N2" "nc" 0 -1 0.0
 "CA2" "cc" 0 -1 0.0
 "C2" "c" 0 -1 0.0
 "O2" "o" 0 -1 0.0
 "N3" "nd" 0 -1 0.0
 "CA3" "CX" 0 -1 0.0
 "C3" "C" 0 -1 0.0
 "O3" "O" 0 -1 0.0
 "H1" "H1" 0 -1 0.0
 "H2" "H1" 0 -1 0.0
 "CB2" "cd" 0 -1 0.0
 "H3" "ha" 0 -1 0.0
 "CG2" "C*" 0 -1 0.0
 "CD2" "CB" 0 -1 0.0
 "CE2" "CN" 0 -1 0.0
 "NE1" "NA" 0 -1 0.0
 "CD1" "CW" 0 -1 0.0
 "H4" "H4" 0 -1 0.0
 "H5" "H" 0 -1 0.0
 "CZ2" "CA" 0 -1 0.0
 "CH2" "CA" 0 -1 0.0
 "CZ3" "CA" 0 -1 0.0
 "CE3" "CA" 0 -1 0.0
 "H6" "HA" 0 -1 0.0
 "H7" "HA" 0 -1 0.0
 "H8" "HA" 0 -1 0.0
 "H9" "HA" 0 -1 0.0
 "CB1" "3C" 0 -1 0.0
 "OG1" "OH" 0 -1 0.0
 "H10" "HO" 0 -1 0.0
 "CG1" "CT" 0 -1 0.0
 "H11" "HC" 0 -1 0.0
 "H12" "HC" 0 -1 0.0
 "H13" "HC" 0 -1 0.0
 "H14" "H1" 0 -1 0.0
 "H15" "H1" 0 -1 0.0
 "H16" "H" 0 -1 0.0
!entry.CRF.unit.boundbox array dbl
 -1.000000
 0.0
 0.0
 0.0
 0.0
!entry.CRF.unit.childsequence single int
 2
!entry.CRF.unit.connect array int
 1
 10
!entry.CRF.unit.connectivity table  int atom1x  int atom2x  int flags
 1 2 1
 1 40 1
 2 3 1
 2 39 1
 2 31 1
 3 8 1
 3 4 1
 4 5 1
 5 14 1
 5 6 1
 6 8 1
 6 7 1
 8 9 1
 9 10 1
 9 13 1
 9 12 1
 10 11 1
 14 16 1
 14 15 1
 16 17 1
 16 20 1
 17 18 1
 17 26 1
 18 23 1
 18 19 1
 19 20 1
 19 22 1
 20 21 1
 23 24 1
 23 30 1
 24 25 1
 24 29 1
 25 26 1
 25 28 1
 26 27 1
 31 34 1
 31 32 1
 31 38 1
 32 33 1
 34 37 1
 34 36 1
 34 35 1
!entry.CRF.unit.hierarchy table  str abovetype  int abovex  str belowtype  int belowx
 "U" 0 "R" 1
 "R" 1 "A" 1
 "R" 1 "A" 2
 "R" 1 "A" 3
 "R" 1 "A" 4
 "R" 1 "A" 5
 "R" 1 "A" 6
 "R" 1 "A" 7
 "R" 1 "A" 8
 "R" 1 "A" 9
 "R" 1 "A" 10
 "R" 1 "A" 11
 "R" 1 "A" 12
 "R" 1 "A" 13
 "R" 1 "A" 14
 "R" 1 "A" 15
 "R" 1 "A" 16
 "R" 1 "A" 17
 "R" 1 "A" 18
 "R" 1 "A" 19
 "R" 1 "A" 20
 "R" 1 "A" 21
 "R" 1 "A" 22
 "R" 1 "A" 23
 "R" 1 "A" 24
 "R" 1 "A" 25
 "R" 1 "A" 26
 "R" 1 "A" 27
 "R" 1 "A" 28
 "R" 1 "A" 29
 "R" 1 "A" 30
 "R" 1 "A" 31
 "R" 1 "A" 32
 "R" 1 "A" 33
 "R" 1 "A" 34
 "R" 1 "A" 35
 "R" 1 "A" 36
 "R" 1 "A" 37
 "R" 1 "A" 38
 "R" 1 "A" 39
 "R" 1 "A" 40
!entry.CRF.unit.name single str
 "CRF"
!entry.CRF.unit.positions table  dbl x  dbl y  dbl z
 2.279000 2.686000 -0.076000
 2.457000 1.330000 0.426000
 1.376000 0.400000 -0.082000
 0.097000 0.581000 0.093000
 -0.541000 -0.510000 -0.516000
 0.468000 -1.401000 -1.092000
 0.374000 -2.492000 -1.676000
 1.671000 -0.752000 -0.815000
 2.962000 -1.266000 -1.256000
 3.641000 -2.176000 -0.226000
 4.753000 -1.903000 0.251000
 2.778000 -1.834000 -2.173000
 3.629000 -0.439000 -1.495000
 -1.884000 -0.766000 -0.580000
 -2.146000 -1.687000 -1.097000
 -2.975000 -0.009000 -0.066000
 -4.381000 -0.373000 -0.166000
 -5.119000 0.650000 0.480000
 -4.204000 1.586000 0.944000
 -2.943000 1.204000 0.627000
 -2.094000 1.809000 0.906000
 -4.441000 2.432000 1.450000
 -6.512000 0.631000 0.578000
 -7.174000 -0.453000 0.009000
 -6.462000 -1.484000 -0.638000
 -5.073000 -1.455000 -0.731000
 -4.537000 -2.256000 -1.232000
 -7.010000 -2.316000 -1.072000
 -8.258000 -0.506000 0.064000
 -7.052000 1.429000 1.079000
 2.604000 1.314000 1.968000
 2.856000 -0.060000 2.288000
 2.949000 -0.118000 3.253000
 1.429000 1.858000 2.773000
 0.514000 1.297000 2.569000
 1.663000 1.773000 3.841000
 1.250000 2.919000 2.565000
 3.496000 1.918000 2.189000
 3.414000 0.984000 0.039000
 1.571000 3.267000 0.355000
!entry.CRF.unit.residueconnect table  int c1x  int c2x  int c3x  int c4x  int c5x  int c6x
 1 10 0 0 0 0
!entry.CRF.unit.residues table  str name  int seq  int childseq  int startatomx  str restype  int imagingx
 "CRF" 1 41 1 "?" 0
!entry.CRF.unit.residuesPdbSequenceNumber array int
 1
!entry.CRF.unit.solventcap array dbl
 -1.000000
 0.0
 0.0
 0.0
 0.0
!entry.CRF.unit.velocities table  dbl x  dbl y  dbl z
 0.0 0.0 0.0
 0.0 0.0 0.0
 0.0 0.0 0.0
 0.0 0.0 0.0
 0.0 0.0 0.0
 0.0 0.0 0.0
 0.0 0.0 0.0
 0.0 0.0 0.0
 0.0 0.0 0.0
 0.0 0.0 0.0
 0.0 0.0 0.0
 0.0 0.0 0.0
 0.0 0.0 0.0
 0.0 0.0 0.0
 0.0 0.0 0.0
 0.0 0.0 0.0
 0.0 0.0 0.0
 0.0 0.0 0.0
 0.0 0.0 0.0
 0.0 0.0 0.0
 0.0 0.0 0.0
 0.0 0.0 0.0
 0.0 0.0 0.0
 0.0 0.0 0.0
 0.0 0.0 0.0
 0.0 0.0 0.0
 0.0 0.0 0.0
 0.0 0.0 0.0
 0.0 0.0 0.0
 0.0 0.0 0.0
 0.0 0.0 0.0
 0.0 0.0 0.0
 0.0 0.0 0.0
 0.0 0.0 0.0
 0.0 0.0 0.0
 0.0 0.0 0.0
 0.0 0.0 0.0
 0.0 0.0 0.0
 0.0 0.0 0.0
 0.0 0.0 0.0
!entry.CH6.unit.atoms table  str name  str type  int typex  int resx  int flags  int seq  int elmnt  dbl chg
 "N1" "ne" 0 1 131072 1 7 -0.283650
 "CA1" "cf" 0 1 131072 2 6 0.147450
 "CB1" "2C" 0 1 131072 3 6 -0.094731
 "CG1" "2C" 0 1 131072 4 6 -0.288860
 "SD" "S" 0 1 131072 5 16 -0.236004
 "CE" "CT" 0 1 131072 6 6 -0.264339
 "H1" "H1" 0 1 131072 7 1 0.123939
 "H2" "H1" 0 1 131072 8 1 0.123939
 "H3" "H1" 0 1 131072 9 1 0.123939
 "H4" "H1" 0 1 131072 10 1 0.177239
 "H5" "H1" 0 1 131072 11 1 0.177239
 "H6" "HC" 0 1 131072 12 1 0.111880
 "H7" "HC" 0 1 131072 13 1 0.111880
 "C1" "cf" 0 1 131072 14 6 0.028005
 "N2" "nc" 0 1 131072 15 7 -0.326404
 "CA2" "cc" 0 1 131072 16 6 -0.044694
 "CB2" "cd" 0 1 131072 17 6 -0.136608
 "CG2" "cd" 0 1 131072 18 6 -0.014736
 "CD2" "cd" 0 1 131072 19 6 -0.105062
 "CE2" "cc" 0 1 131072 20 6 -0.480682
 "CZ" "c" 0 1 131072 21 6 0.806381
 "CE1" "cc" 0 1 131072 22 6 -0.491765
 "CD1" "cd" 0 1 131072 23 6 0.008631
 "H8" "ha" 0 1 131072 24 1 0.115035
 "H9" "ha" 0 1 131072 25 1 0.155233
 "OH" "o" 0 1 131072 26 8 -0.716610
 "H10" "ha" 0 1 131072 27 1 0.159963
 "H11" "ha" 0 1 131072 28 1 0.140719
 "H12" "ha" 0 1 131072 29 1 0.159216
 "C2" "c" 0 1 131072 30 6 0.419145
 "O2" "o" 0 1 131072 31 8 -0.655758
 "N3" "nf" 0 1 131072 32 7 0.140441
 "CA3" "CX" 0 1 131072 33 6 -0.471265
 "C3" "C" 0 1 131072 34 6 0.597300
 "O3" "O" 0 1 131072 35 8 -0.567900
 "H13" "H1" 0 1 131072 36 1 0.175747
 "H14" "H1" 0 1 131072 37 1 0.175747
!entry.CH6.unit.atomspertinfo table  str pname  str ptype  int ptypex  int pelmnt  dbl pchg
 "N1" "ne" 0 -1 0.0
 "CA1" "cf" 0 -1 0.0
 "CB1" "2C" 0 -1 0.0
 "CG1" "2C" 0 -1 0.0
 "SD" "S" 0 -1 0.0
 "CE" "CT" 0 -1 0.0
 "H1" "H1" 0 -1 0.0
 "H2" "H1" 0 -1 0.0
 "H3" "H1" 0 -1 0.0
 "H4" "H1" 0 -1 0.0
 "H5" "H1" 0 -1 0.0
 "H6" "HC" 0 -1 0.0
 "H7" "HC" 0 -1 0.0
 "C1" "cf" 0 -1 0.0
 "N2" "nc" 0 -1 0.0
 "CA2" "cc" 0 -1 0.0
 "CB2" "cd" 0 -1 0.0
 "CG2" "cd" 0 -1 0.0
 "CD2" "cd" 0 -1 0.0
 "CE2" "cc" 0 -1 0.0
 "CZ" "c" 0 -1 0.0
 "CE1" "cc" 0 -1 0.0
 "CD1" "cd" 0 -1 0.0
 "H8" "ha" 0 -1 0.0
 "H9" "ha" 0 -1 0.0
 "OH" "o" 0 -1 0.0
 "H10" "ha" 0 -1 0.0
 "H11" "ha" 0 -1 0.0
 "H12" "ha" 0 -1 0.0
 "C2" "c" 0 -1 0.0
 "O2" "o" 0 -1 0.0
 "N3" "nf" 0 -1 0.0
 "CA3" "CX" 0 -1 0.0
 "C3" "C" 0 -1 0.0
 "O3" "O" 0 -1 0.0
 "H13" "H1" 0 -1 0.0
 "H14" "H1" 0 -1 0.0
!entry.CH6.unit.boundbox array dbl
 -1.000000
 0.0
 0.0
 0.0
 0.0
!entry.CH6.unit.childsequence single int
 2
!entry.CH6.unit.connect array int
 1
 34
!entry.CH6.unit.connectivity table  int atom1x  int atom2x  int flags
 1 2 1
 2 14 1
 2 3 1
 3 4 1
 3 12 1
 3 13 1
 4 5 1
 4 11 1
 4 10 1
 5 6 1
 6 8 1
 6 9 1
 6 7 1
 14 32 1
 14 15 1
 15 16 1
 16 17 1
 16 30 1
 17 18 1
 17 29 1
 18 19 1
 18 23 1
 19 20 1
 19 28 1
 20 21 1
 20 27 1
 21 22 1
 21 26 1
 22 23 1
 22 25 1
 23 24 1
 30 31 1
 30 32 1
 32 33 1
 33 34 1
 33 37 1
 33 36 1
 34 35 1
!entry.CH6.unit.hierarchy table  str abovetype  int abovex  str belowtype  int belowx
 "U" 0 "R" 1
 "R" 1 "A" 1
 "R" 1 "A" 2
 "R" 1 "A" 3
 "R" 1 "A" 4
 "R" 1 "A" 5
 "R" 1 "A" 6
 "R" 1 "A" 7
 "R" 1 "A" 8
 "R" 1 "A" 9
 "R" 1 "A" 10
 "R" 1 "A" 11
 "R" 1 "A" 12
 "R" 1 "A" 13
 "R" 1 "A" 14
 "R" 1 "A" 15
 "R" 1 "A" 16
 "R" 1 "A" 17
 "R" 1 "A" 18
 "R" 1 "A" 19
 "R" 1 "A" 20
 "R" 1 "A" 21
 "R" 1 "A" 22
 "R" 1 "A" 23
 "R" 1 "A" 24
 "R" 1 "A" 25
 "R" 1 "A" 26
 "R" 1 "A" 27
 "R" 1 "A" 28
 "R" 1 "A" 29
 "R" 1 "A" 30
 "R" 1 "A" 31
 "R" 1 "A" 32
 "R" 1 "A" 33
 "R" 1 "A" 34
 "R" 1 "A" 35
 "R" 1 "A" 36
 "R" 1 "A" 37
!entry.CH6.unit.name single str
 "CH6"
!entry.CH6.unit.positions table  dbl x  dbl y  dbl z
 1.907382 0.119999 4.620908
 1.875382 0.789436 3.516751
 2.692882 2.043273 3.258519
 1.884663 3.317886 3.575972
 2.784394 4.873936 3.205696
 2.692925 4.899303 1.378581
 3.168412 5.828211 1.049860
 3.230123 4.055465 0.936541
 1.651653 4.896789 1.043805
 0.937704 3.327099 3.029035
 1.654510 3.354528 4.643849
 3.590507 2.019461 3.883090
 3.003354 2.054868 2.213114
 1.002409 0.344558 2.434276
 0.966162 0.960239 1.270193
 0.046860 0.293959 0.485195
 -0.339043 0.590873 -0.821395
 0.054921 1.617221 -1.697652
 -0.534474 1.669380 -3.004965
 -0.211200 2.642384 -3.910193
 0.749725 3.682088 -3.599076
 1.338788 3.618255 -2.272774
 1.009602 2.639973 -1.376159
 1.471323 2.624206 -0.395681
 2.063228 4.386548 -2.010939
 1.058740 4.588299 -4.430026
 -0.670984 2.662899 -4.896302
 -1.261838 0.902984 -3.268160
 -1.081302 -0.102639 -1.215613
 -0.516610 -0.822520 1.232679
 -1.365367 -1.678341 0.924977
 0.132544 -0.754060 2.474530
 -0.175984 -1.678868 3.549775
 -1.056993 -1.144971 4.679024
 -1.128111 -1.784529 5.742193
 -0.714496 -2.513408 3.088420
 0.736082 -2.069794 3.998357
!entry.CH6.unit.residueconnect table  int c1x  int c2x  int c3x  int c4x  int c5x  int c6x
 1 34 0 0 0 0
!entry.CH6.unit.residues table  str name  int seq  int childseq  int startatomx  str restype  int imagingx
 "CH6" 1 38 1 "?" 0
!entry.CH6.unit.residuesPdbSequenceNumber array int
 1
!entry.CH6.unit.solventcap array dbl
 -1.000000
 0.0
 0.0
 0.0
 0.0
!entry.CH6.unit.velocities table  dbl x  dbl y  dbl z
 0.0 0.0 0.0
 0.0 0.0 0.0
 0.0 0.0 0.0
 0.0 0.0 0.0
 0.0 0.0 0.0
 0.0 0.0 0.0
 0.0 0.0 0.0
 0.0 0.0 0.0
 0.0 0.0 0.0
 0.0 0.0 0.0
 0.0 0.0 0.0
 0.0 0.0 0.0
 0.0 0.0 0.0
 0.0 0.0 0.0
 0.0 0.0 0.0
 0.0 0.0 0.0
 0.0 0.0 0.0
 0.0 0.0 0.0
 0.0 0.0 0.0
 0.0 0.0 0.0
 0.0 0.0 0.0
 0.0 0.0 0.0
 0.0 0.0 0.0
 0.0 0.0 0.0
 0.0 0.0 0.0
 0.0 0.0 0.0
 0.0 0.0 0.0
 0.0 0.0 0.0
 0.0 0.0 0.0
 0.0 0.0 0.0
 0.0 0.0 0.0
 0.0 0.0 0.0
 0.0 0.0 0.0
 0.0 0.0 0.0
 0.0 0.0 0.0
 0.0 0.0 0.0
 0.0 0.0 0.0
!entry.CRQ.unit.atoms table  str name  str type  int typex  int resx  int flags  int seq  int elmnt  dbl chg
 "N" "ne" 0 1 131072 1 7 -0.292330
 "CA1" "cf" 0 1 131072 2 6 0.207110
 "CB1" "2C" 0 1 131072 3 6 -0.066023
 "CG1" "2C" 0 1 131072 4 6 -0.254932
 "CD3" "C" 0 1 131072 5 6 0.917072
 "NE1" "N" 0 1 131072 6 7 -1.097361
 "H1" "H" 0 1 131072 7 1 0.446385
 "H2" "H" 0 1 131072 8 1 0.446385
 "OE1" "O" 0 1 131072 9 8 -0.664061
 "H3" "HC" 0 1 131072 10 1 0.088826
 "H4" "HC" 0 1 131072 11 1 0.088826
 "H5" "HC" 0 1 131072 12 1 0.063263
 "H6" "HC" 0 1 131072 13 1 0.063263
 "C1" "cf" 0 1 131072 14 6 0.020610
 "N2" "nc" 0 1 131072 15 7 -0.308148
 "CA2" "cc" 0 1 131072 16 6 -0.069434
 "CB2" "cd" 0 1 131072 17 6 -0.131918
 "CG2" "cd" 0 1 131072 18 6 -0.011006
 "CD2" "cd" 0 1 131072 19 6 -0.109773
 "CE2" "cc" 0 1 131072 20 6 -0.470355
 "CZ" "c" 0 1 131072 21 6 0.799172
 "CE1" "cc" 0 1 131072 22 6 -0.504033
 "CD1" "cd" 0 1 131072 23 6 -0.014350
 "H7" "ha" 0 1 131072 24 1 0.128632
 "H8" "ha" 0 1 131072 25 1 0.165022
 "OH" "o" 0 1 131072 26 8 -0.718060
 "H9" "ha" 0 1 131072 27 1 0.158116
 "H10" "ha" 0 1 131072 28 1 0.141742
 "H11" "ha" 0 1 131072 29 1 0.158757
 "C2" "c" 0 1 131072 30 6 0.441755
 "O2" "o" 0 1 131072 31 8 -0.657912
 "N3" "nf" 0 1 131072 32 7 0.105614
 "CA3" "CX" 0 1 131072 33 6 -0.434338
 "C" "C" 0 1 131072 34 6 0.597300
 "O" "O" 0 1 131072 35 8 -0.567900
 "H12" "H1" 0 1 131072 36 1 0.167042
 "H13" "H1" 0 1 131072 37 1 0.167042
!entry.CRQ.unit.atomspertinfo table  str pname  str ptype  int ptypex  int pelmnt  dbl pchg
 "N" "ne" 0 -1 0.0
 "CA1" "cf" 0 -1 0.0
 "CB1" "2C" 0 -1 0.0
 "CG1" "2C" 0 -1 0.0
 "CD3" "C" 0 -1 0.0
 "NE1" "N" 0 -1 0.0
 "H1" "H" 0 -1 0.0
 "H2" "H" 0 -1 0.0
 "OE1" "O" 0 -1 0.0
 "H3" "HC" 0 -1 0.0
 "H4" "HC" 0 -1 0.0
 "H5" "HC" 0 -1 0.0
 "H6" "HC" 0 -1 0.0
 "C1" "cf" 0 -1 0.0
 "N2" "nc" 0 -1 0.0
 "CA2" "cc" 0 -1 0.0
 "CB2" "cd" 0 -1 0.0
 "CG2" "cd" 0 -1 0.0
 "CD2" "cd" 0 -1 0.0
 "CE2" "cc" 0 -1 0.0
 "CZ" "c" 0 -1 0.0
 "CE1" "cc" 0 -1 0.0
 "CD1" "cd" 0 -1 0.0
 "H7" "ha" 0 -1 0.0
 "H8" "ha" 0 -1 0.0
 "OH" "o" 0 -1 0.0
 "H9" "ha" 0 -1 0.0
 "H10" "ha" 0 -1 0.0
 "H11" "ha" 0 -1 0.0
 "C2" "c" 0 -1 0.0
 "O2" "o" 0 -1 0.0
 "N3" "nf" 0 -1 0.0
 "CA3" "CX" 0 -1 0.0
 "C" "C" 0 -1 0.0
 "O" "O" 0 -1 0.0
 "H12" "H1" 0 -1 0.0
 "H13" "H1" 0 -1 0.0
!entry.CRQ.unit.boundbox array dbl
 -1.000000
 0.0
 0.0
 0.0
 0.0
!entry.CRQ.unit.childsequence single int
 2
!entry.CRQ.unit.connect array int
 1
 34
!entry.CRQ.unit.connectivity table  int atom1x  int atom2x  int flags
 1 2 1
 2 14 1
 2 3 1
 3 4 1
 3 13 1
 3 12 1
 4 5 1
 4 10 1
 4 11 1
 5 9 1
 5 6 1
 6 7 1
 6 8 1
 14 32 1
 14 15 1
 15 16 1
 16 17 1
 16 30 1
 17 18 1
 17 29 1
 18 19 1
 18 23 1
 19 20 1
 19 28 1
 20 21 1
 20 27 1
 21 22 1
 21 26 1
 22 23 1
 22 25 1
 23 24 1
 30 32 1
 30 31 1
 32 33 1
 33 34 1
 33 37 1
 33 36 1
 34 35 1
!entry.CRQ.unit.hierarchy table  str abovetype  int abovex  str belowtype  int belowx
 "U" 0 "R" 1
 "R" 1 "A" 1
 "R" 1 "A" 2
 "R" 1 "A" 3
 "R" 1 "A" 4
 "R" 1 "A" 5
 "R" 1 "A" 6
 "R" 1 "A" 7
 "R" 1 "A" 8
 "R" 1 "A" 9
 "R" 1 "A" 10
 "R" 1 "A" 11
 "R" 1 "A" 12
 "R" 1 "A" 13
 "R" 1 "A" 14
 "R" 1 "A" 15
 "R" 1 "A" 16
 "R" 1 "A" 17
 "R" 1 "A" 18
 "R" 1 "A" 19
 "R" 1 "A" 20
 "R" 1 "A" 21
 "R" 1 "A" 22
 "R" 1 "A" 23
 "R" 1 "A" 24
 "R" 1 "A" 25
 "R" 1 "A" 26
 "R" 1 "A" 27
 "R" 1 "A" 28
 "R" 1 "A" 29
 "R" 1 "A" 30
 "R" 1 "A" 31
 "R" 1 "A" 32
 "R" 1 "A" 33
 "R" 1 "A" 34
 "R" 1 "A" 35
 "R" 1 "A" 36
 "R" 1 "A" 37
!entry.CRQ.unit.name single str
 "CRQ"
!entry.CRQ.unit.positions table  dbl x  dbl y  dbl z
 2.936000 0.635000 -0.913000
 1.660000 0.776000 -0.776000
 0.946000 2.113000 -0.731000
 0.668000 2.581000 0.714000
 -0.408000 3.657000 0.746000
 -0.128000 4.756000 1.472000
 0.754000 4.866000 1.954000
 -0.825000 5.485000 1.561000
 -1.489000 3.515000 0.150000
 0.283000 1.743000 1.306000
 1.592000 2.920000 1.190000
 1.551000 2.863000 -1.249000
 -0.006000 2.022000 -1.256000
 0.812000 -0.407000 -0.658000
 -0.498000 -0.316000 -0.556000
 -0.990000 -1.600000 -0.455000
 -2.320000 -1.994000 -0.311000
 -3.505000 -1.246000 -0.195000
 -4.747000 -1.955000 -0.080000
 -5.948000 -1.310000 0.039000
 -6.033000 0.137000 0.056000
 -4.768000 0.843000 -0.055000
 -3.573000 0.188000 -0.174000
 -2.653000 0.758000 -0.246000
 -4.803000 1.930000 -0.035000
 -7.138000 0.749000 0.164000
 -6.877000 -1.869000 0.123000
 -4.717000 -3.043000 -0.089000
 -2.445000 -3.076000 -0.280000
 0.112000 -2.552000 -0.510000
 0.134000 -3.795000 -0.458000
 1.247000 -1.739000 -0.646000
 2.587000 -2.297000 -0.699000
 3.423000 -2.188000 0.576000
 4.646000 -2.396000 0.515000
 2.466000 -3.363000 -0.915000
 3.160000 -1.848000 -1.509000
!entry.CRQ.unit.residueconnect table  int c1x  int c2x  int c3x  int c4x  int c5x  int c6x
 1 34 0 0 0 0
!entry.CRQ.unit.residues table  str name  int seq  int childseq  int startatomx  str restype  int imagingx
 "CRQ" 1 38 1 "?" 0
!entry.CRQ.unit.residuesPdbSequenceNumber array int
 1
!entry.CRQ.unit.solventcap array dbl
 -1.000000
 0.0
 0.0
 0.0
 0.0
!entry.CRQ.unit.velocities table  dbl x  dbl y  dbl z
 0.0 0.0 0.0
 0.0 0.0 0.0
 0.0 0.0 0.0
 0.0 0.0 0.0
 0.0 0.0 0.0
 0.0 0.0 0.0
 0.0 0.0 0.0
 0.0 0.0 0.0
 0.0 0.0 0.0
 0.0 0.0 0.0
 0.0 0.0 0.0
 0.0 0.0 0.0
 0.0 0.0 0.0
 0.0 0.0 0.0
 0.0 0.0 0.0
 0.0 0.0 0.0
 0.0 0.0 0.0
 0.0 0.0 0.0
 0.0 0.0 0.0
 0.0 0.0 0.0
 0.0 0.0 0.0
 0.0 0.0 0.0
 0.0 0.0 0.0
 0.0 0.0 0.0
 0.0 0.0 0.0
 0.0 0.0 0.0
 0.0 0.0 0.0
 0.0 0.0 0.0
 0.0 0.0 0.0
 0.0 0.0 0.0
 0.0 0.0 0.0
 0.0 0.0 0.0
 0.0 0.0 0.0
 0.0 0.0 0.0
 0.0 0.0 0.0
 0.0 0.0 0.0
 0.0 0.0 0.0
!entry.IICD.unit.atoms table  str name  str type  int typex  int resx  int flags  int seq  int elmnt  dbl chg
 "N1" "N" 0 1 131072 1 7 -0.415700
 "CA1" "CX" 0 1 131072 2 6 0.226969
 "C1" "cd" 0 1 131072 3 6 0.127972
 "N2" "nc" 0 1 131072 4 7 -0.422253
 "CA2" "cc" 0 1 131072 5 6 0.192616
 "C2" "c" 0 1 131072 6 6 0.405558
 "O2" "o" 0 1 131072 7 8 -0.533064
 "N3" "nd" 0 1 131072 8 7 -0.086409
 "CA3" "CX" 0 1 131072 9 6 -0.121021
 "C3" "C" 0 1 131072 10 6 0.597300
 "O3" "O" 0 1 131072 11 8 -0.567900
 "H1" "H1" 0 1 131072 12 1 0.110119
 "H2" "H1" 0 1 131072 13 1 0.110119
 "CB2" "cd" 0 1 131072 14 6 -0.312173
 "H3" "ha" 0 1 131072 15 1 0.200381
 "CG2" "CC" 0 1 131072 16 6 0.091864
 "ND1" "NA" 0 1 131072 17 7 -0.328471
 "CE1" "CR" 0 1 131072 18 6 0.281540
 "H4" "H5" 0 1 131072 19 1 0.131618
 "NE2" "NB" 0 1 131072 20 7 -0.579483
 "CD2" "CV" 0 1 131072 21 6 0.139857
 "H5" "H4" 0 1 131072 22 1 0.132586
 "H6" "H" 0 1 131072 23 1 0.301198
 "CB1" "2C" 0 1 131072 24 6 0.105851
 "OG1" "OH" 0 1 131072 25 8 -0.631011
 "H7" "HO" 0 1 131072 26 1 0.380209
 "H8" "H1" 0 1 131072 27 1 0.051526
 "H9" "H1" 0 1 131072 28 1 0.051526
 "H10" "H1" 0 1 131072 29 1 0.086776
 "H11" "H" 0 1 131072 30 1 0.271900
!entry.IICD.unit.atomspertinfo table  str pname  str ptype  int ptypex  int pelmnt  dbl pchg
 "N1" "N" 0 -1 0.0
 "CA1" "CX" 0 -1 0.0
 "C1" "cd" 0 -1 0.0
 "N2" "nc" 0 -1 0.0
 "CA2" "cc" 0 -1 0.0
 "C2" "c" 0 -1 0.0
 "O2" "o" 0 -1 0.0
 "N3" "nd" 0 -1 0.0
 "CA3" "CX" 0 -1 0.0
 "C3" "C" 0 -1 0.0
 "O3" "O" 0 -1 0.0
 "H1" "H1" 0 -1 0.0
 "H2" "H1" 0 -1 0.0
 "CB2" "cd" 0 -1 0.0
 "H3" "ha" 0 -1 0.0
 "CG2" "CC" 0 -1 0.0
 "ND1" "NA" 0 -1 0.0
 "CE1" "CR" 0 -1 0.0
 "H4" "H5" 0 -1 0.0
 "NE2" "NB" 0 -1 0.0
 "CD2" "CV" 0 -1 0.0
 "H5" "H4" 0 -1 0.0
 "H6" "H" 0 -1 0.0
 "CB1" "2C" 0 -1 0.0
 "OG1" "OH" 0 -1 0.0
 "H7" "HO" 0 -1 0.0
 "H8" "H1" 0 -1 0.0
 "H9" "H1" 0 -1 0.0
 "H10" "H1" 0 -1 0.0
 "H11" "H" 0 -1 0.0
!entry.IICD.unit.boundbox array dbl
 -1.000000
 0.0
 0.0
 0.0
 0.0
!entry.IICD.unit.childsequence single int
 2
!entry.IICD.unit.connect array int
 1
 10
!entry.IICD.unit.connectivity table  int atom1x  int atom2x  int flags
 1 2 1
 1 30 1
 2 3 1
 2 29 1
 2 24 1
 3 8 1
 3 4 1
 4 5 1
 5 14 1
 5 6 1
 6 8 1
 6 7 1
 8 9 1
 9 10 1
 9 12 1
 9 13 1
 10 11 1
 14 16 1
 14 15 1
 16 17 1
 16 21 1
 17 18 1
 17 23 1
 18 20 1
 18 19 1
 20 21 1
 21 22 1
 24 25 1
 24 28 1
 24 27 1
 25 26 1
!entry.IICD.unit.hierarchy table  str abovetype  int abovex  str belowtype  int belowx
 "U" 0 "R" 1
 "R" 1 "A" 1
 "R" 1 "A" 2
 "R" 1 "A" 3
 "R" 1 "A" 4
 "R" 1 "A" 5
 "R" 1 "A" 6
 "R" 1 "A" 7
 "R" 1 "A" 8
 "R" 1 "A" 9
 "R" 1 "A" 10
 "R" 1 "A" 11
 "R" 1 "A" 12
 "R" 1 "A" 13
 "R" 1 "A" 14
 "R" 1 "A" 15
 "R" 1 "A" 16
 "R" 1 "A" 17
 "R" 1 "A" 18
 "R" 1 "A" 19
 "R" 1 "A" 20
 "R" 1 "A" 21
 "R" 1 "A" 22
 "R" 1 "A" 23
 "R" 1 "A" 24
 "R" 1 "A" 25
 "R" 1 "A" 26
 "R" 1 "A" 27
 "R" 1 "A" 28
 "R" 1 "A" 29
 "R" 1 "A" 30
!entry.IICD.unit.name single str
 "IICD"
!entry.IICD.unit.positions table  dbl x  dbl y  dbl z
 0.578000 2.813000 0.384000
 1.053000 1.487000 0.752000
 0.307000 0.385000 0.030000
 -0.975000 0.182000 0.150000
 -1.265000 -0.952000 -0.625000
 -0.027000 -1.448000 -1.242000
 0.189000 -2.405000 -1.990000
 0.942000 -0.545000 -0.790000
 2.327000 -0.623000 -1.230000
 3.250000 -1.573000 -0.457000
 4.157000 -2.155000 -1.075000
 2.321000 -0.975000 -2.264000
 2.764000 0.378000 -1.230000
 -2.494000 -1.517000 -0.794000
 -2.555000 -2.405000 -1.418000
 -3.714000 -1.056000 -0.230000
 -3.843000 0.067000 0.576000
 -5.144000 0.184000 0.905000
 -5.512000 0.985000 1.531000
 -5.890000 -0.786000 0.374000
 -5.010000 -1.556000 -0.330000
 -5.327000 -2.432000 -0.880000
 -3.063000 0.661000 0.845000
 0.939000 1.303000 2.278000
 1.332000 -0.011000 2.679000
 0.564000 -0.597000 2.573000
 -0.083000 1.516000 2.612000
 1.619000 2.004000 2.767000
 2.109000 1.434000 0.486000
 -0.229000 3.178000 0.875000
!entry.IICD.unit.residueconnect table  int c1x  int c2x  int c3x  int c4x  int c5x  int c6x
 1 10 0 0 0 0
!entry.IICD.unit.residues table  str name  int seq  int childseq  int startatomx  str restype  int imagingx
 "IICD" 1 31 1 "?" 0
!entry.IICD.unit.residuesPdbSequenceNumber array int
 1
!entry.IICD.unit.solventcap array dbl
 -1.000000
 0.0
 0.0
 0.0
 0.0
!entry.IICD.unit.velocities table  dbl x  dbl y  dbl z
 0.0 0.0 0.0
 0.0 0.0 0.0
 0.0 0.0 0.0
 0.0 0.0 0.0
 0.0 0.0 0.0
 0.0 0.0 0.0
 0.0 0.0 0.0
 0.0 0.0 0.0
 0.0 0.0 0.0
 0.0 0.0 0.0
 0.0 0.0 0.0
 0.0 0.0 0.0
 0.0 0.0 0.0
 0.0 0.0 0.0
 0.0 0.0 0.0
 0.0 0.0 0.0
 0.0 0.0 0.0
 0.0 0.0 0.0
 0.0 0.0 0.0
 0.0 0.0 0.0
 0.0 0.0 0.0
 0.0 0.0 0.0
 0.0 0.0 0.0
 0.0 0.0 0.0
 0.0 0.0 0.0
 0.0 0.0 0.0
 0.0 0.0 0.0
 0.0 0.0 0.0
 0.0 0.0 0.0
 0.0 0.0 0.0
!entry.IICE.unit.atoms table  str name  str type  int typex  int resx  int flags  int seq  int elmnt  dbl chg
 "N1" "N" 0 1 131072 1 7 -0.415700
 "CA1" "CX" 0 1 131072 2 6 0.227128
 "C1" "cd" 0 1 131072 3 6 0.277651
 "N2" "nc" 0 1 131072 4 7 -0.530112
 "CA2" "cc" 0 1 131072 5 6 0.332553
 "C2" "c" 0 1 131072 6 6 0.404658
 "O2" "o" 0 1 131072 7 8 -0.545049
 "N3" "nd" 0 1 131072 8 7 -0.134211
 "CA3" "CX" 0 1 131072 9 6 -0.199507
 "C3" "C" 0 1 131072 10 6 0.597300
 "O3" "O" 0 1 131072 11 8 -0.567900
 "H1" "H1" 0 1 131072 12 1 0.127943
 "H2" "H1" 0 1 131072 13 1 0.127943
 "CB2" "cd" 0 1 131072 14 6 -0.517360
 "H3" "ha" 0 1 131072 15 1 0.208251
 "CG2" "CC" 0 1 131072 16 6 0.572076
 "ND1" "NB" 0 1 131072 17 7 -0.469021
 "CE1" "CR" 0 1 131072 18 6 0.096352
 "H4" "H5" 0 1 131072 19 1 0.166055
 "NE2" "NA" 0 1 131072 20 7 -0.284396
 "CD2" "CW" 0 1 131072 21 6 -0.347342
 "H5" "H4" 0 1 131072 22 1 0.241065
 "H6" "H" 0 1 131072 23 1 0.357584
 "CB1" "2C" 0 1 131072 24 6 -0.003182
 "OG1" "OH" 0 1 131072 25 8 -0.589069
 "H7" "HO" 0 1 131072 26 1 0.356590
 "H8" "H1" 0 1 131072 27 1 0.077361
 "H9" "H1" 0 1 131072 28 1 0.077361
 "H10" "H1" 0 1 131072 29 1 0.083078
 "H11" "H" 0 1 131072 30 1 0.271900
!entry.IICE.unit.atomspertinfo table  str pname  str ptype  int ptypex  int pelmnt  dbl pchg
 "N1" "N" 0 -1 0.0
 "CA1" "CX" 0 -1 0.0
 "C1" "cd" 0 -1 0.0
 "N2" "nc" 0 -1 0.0
 "CA2" "cc" 0 -1 0.0
 "C2" "c" 0 -1 0.0
 "O2" "o" 0 -1 0.0
 "N3" "nd" 0 -1 0.0
 "CA3" "CX" 0 -1 0.0
 "C3" "C" 0 -1 0.0
 "O3" "O" 0 -1 0.0
 "H1" "H1" 0 -1 0.0
 "H2" "H1" 0 -1 0.0
 "CB2" "cd" 0 -1 0.0
 "H3" "ha" 0 -1 0.0
 "CG2" "CC" 0 -1 0.0
 "ND1" "NB" 0 -1 0.0
 "CE1" "CR" 0 -1 0.0
 "H4" "H5" 0 -1 0.0
 "NE2" "NA" 0 -1 0.0
 "CD2" "CW" 0 -1 0.0
 "H5" "H4" 0 -1 0.0
 "H6" "H" 0 -1 0.0
 "CB1" "2C" 0 -1 0.0
 "OG1" "OH" 0 -1 0.0
 "H7" "HO" 0 -1 0.0
 "H8" "H1" 0 -1 0.0
 "H9" "H1" 0 -1 0.0
 "H10" "H1" 0 -1 0.0
 "H11" "H" 0 -1 0.0
!entry.IICE.unit.boundbox array dbl
 -1.000000
 0.0
 0.0
 0.0
 0.0
!entry.IICE.unit.childsequence single int
 2
!entry.IICE.unit.connect array int
 1
 10
!entry.IICE.unit.connectivity table  int atom1x  int atom2x  int flags
 1 2 1
 1 30 1
 2 3 1
 2 29 1
 2 24 1
 3 8 1
 3 4 1
 4 5 1
 5 14 1
 5 6 1
 6 8 1
 6 7 1
 8 9 1
 9 10 1
 9 12 1
 9 13 1
 10 11 1
 14 16 1
 14 15 1
 16 17 1
 16 21 1
 17 18 1
 18 20 1
 18 19 1
 20 21 1
 20 23 1
 21 22 1
 24 25 1
 24 28 1
 24 27 1
 25 26 1
!entry.IICE.unit.hierarchy table  str abovetype  int abovex  str belowtype  int belowx
 "U" 0 "R" 1
 "R" 1 "A" 1
 "R" 1 "A" 2
 "R" 1 "A" 3
 "R" 1 "A" 4
 "R" 1 "A" 5
 "R" 1 "A" 6
 "R" 1 "A" 7
 "R" 1 "A" 8
 "R" 1 "A" 9
 "R" 1 "A" 10
 "R" 1 "A" 11
 "R" 1 "A" 12
 "R" 1 "A" 13
 "R" 1 "A" 14
 "R" 1 "A" 15
 "R" 1 "A" 16
 "R" 1 "A" 17
 "R" 1 "A" 18
 "R" 1 "A" 19
 "R" 1 "A" 20
 "R" 1 "A" 21
 "R" 1 "A" 22
 "R" 1 "A" 23
 "R" 1 "A" 24
 "R" 1 "A" 25
 "R" 1 "A" 26
 "R" 1 "A" 27
 "R" 1 "A" 28
 "R" 1 "A" 29
 "R" 1 "A" 30
!entry.IICE.unit.name single str
 "IICE"
!entry.IICE.unit.positions table  dbl x  dbl y  dbl z
 0.578000 2.813000 0.384000
 1.053000 1.487000 0.752000
 0.307000 0.385000 0.030000
 -0.975000 0.182000 0.150000
 -1.265000 -0.952000 -0.625000
 -0.027000 -1.448000 -1.242000
 0.189000 -2.405000 -1.990000
 0.942000 -0.545000 -0.790000
 2.327000 -0.623000 -1.230000
 3.250000 -1.573000 -0.457000
 4.157000 -2.155000 -1.075000
 2.321000 -0.975000 -2.264000
 2.764000 0.378000 -1.230000
 -2.494000 -1.517000 -0.794000
 -2.555000 -2.405000 -1.418000
 -3.714000 -1.056000 -0.230000
 -3.843000 0.067000 0.576000
 -5.144000 0.184000 0.905000
 -5.512000 0.985000 1.531000
 -5.890000 -0.786000 0.374000
 -5.010000 -1.556000 -0.330000
 -5.327000 -2.432000 -0.880000
 -6.991559 -1.010196 0.449126
 0.939000 1.303000 2.278000
 1.332000 -0.011000 2.679000
 0.564000 -0.597000 2.573000
 -0.083000 1.516000 2.612000
 1.619000 2.004000 2.767000
 2.109000 1.434000 0.486000
 -0.229000 3.178000 0.875000
!entry.IICE.unit.residueconnect table  int c1x  int c2x  int c3x  int c4x  int c5x  int c6x
 1 10 0 0 0 0
!entry.IICE.unit.residues table  str name  int seq  int childseq  int startatomx  str restype  int imagingx
 "IICE" 1 31 1 "?" 0
!entry.IICE.unit.residuesPdbSequenceNumber array int
 1
!entry.IICE.unit.solventcap array dbl
 -1.000000
 0.0
 0.0
 0.0
 0.0
!entry.IICE.unit.velocities table  dbl x  dbl y  dbl z
 0.0 0.0 0.0
 0.0 0.0 0.0
 0.0 0.0 0.0
 0.0 0.0 0.0
 0.0 0.0 0.0
 0.0 0.0 0.0
 0.0 0.0 0.0
 0.0 0.0 0.0
 0.0 0.0 0.0
 0.0 0.0 0.0
 0.0 0.0 0.0
 0.0 0.0 0.0
 0.0 0.0 0.0
 0.0 0.0 0.0
 0.0 0.0 0.0
 0.0 0.0 0.0
 0.0 0.0 0.0
 0.0 0.0 0.0
 0.0 0.0 0.0
 0.0 0.0 0.0
 0.0 0.0 0.0
 0.0 0.0 0.0
 0.0 0.0 0.0
 0.0 0.0 0.0
 0.0 0.0 0.0
 0.0 0.0 0.0
 0.0 0.0 0.0
 0.0 0.0 0.0
 0.0 0.0 0.0
 0.0 0.0 0.0
