# Supplementary material for: Molecular Dynamics Force Field Parameters for the EGFP Chromophore and Some of Its Analogues
Source: J Phys Chem B. 2023 Jun 26;127(26):5772–88. doi: 10.1021/acs.jpcb.3c01486 (PMC10331734; doi:10.1021/acs.jpcb.3c01486)
Supplement: Supplementary file 4 — jp3c01486_si_004.zip [file jp3c01486_si_004.zip › leaprc.xFPchromophores]

#  Notes
#  For use with fluorescent protein chromophores.
#  Tested with EGFP, EBFP, mCherry, ECFP, EYFP, and DsRed proteins
#  Intended for use with ff14SB, ff19SB and related force fields from the parm94 family. 
#  The chromophores are described using both gaff and parm94 atom types. The gaff parameters
#  are described by this file and the frcmod and lib files loaded below. The user must load
#  one of the above parm94-type force fields for those parameters.
#  For further details see publication by Breyfogle, Blood, Rosnik, and Krueger in preparation.

# Add in gaff atom types that are needed to describe the chromophores.
addAtomTypes { {"cc" "C" "sp2"} {"cd" "C" "sp2"} {"cf" "C" "sp2"} {"c" "C" "sp2"} {"nd" "N" "sp2"} {"nc" "N" "sp2"}{"ne" "N" "sp2"}{"nf" "N" "sp2"}{"ha" "H" "sp3"}{"oh" "O" "sp3"} }

#
#  Load in chromophore forcefield modifications
#
xFPparams = loadamberparams frcmod.xFPchromophores

#
#  Load in chromophore libraries
#
loadOff xFPchromophores.lib
